# Supplementary material for: Insights into optimization of oleaginous fungi – genome-scale metabolic reconstruction and analysis of Umbelopsis sp. WA50703
Source: Comput Struct Biotechnol J. 2025 Apr 1;27:1431–9. doi: 10.1016/j.csbj.2025.03.049 (PMC12002602; doi:10.1016/j.csbj.2025.03.049)
Supplement: Supplementary file 2 — Supplementary material [file mmc2.xlsx]

## Sheet: Supplementary Table A
Supplementary Table 1. Assembly parameters of Umbelopsis sp. WA50703
	Umbelopsis sp. WA50703
# contigs	234
Largest contig	1812900
Total length	22739808
Reference length	22055682
GC (%)	41.95
Reference GC (%)	42
N50	750386
L50	10
# genes	8693
# mRNA	8548
# tRNA	145
Average gene length	1681.32
GO terms	6429
Interproscan	7271
EggNOG	7540
Pfam	6530
CAZyme	336
MEROPS	303
BUSCO	1222
secretion	529

## Sheet: Supplementary Table B
Supplementary Table 2. Biomass calculations
	Umbelopsis sp. WA50703 (estimated composition)	Mucor circinelloides WJ11 (iNI1159) Ayudhya et al. 2019	Mortierella alpina (iCY1106) Ye et. al 2015
DNA	2.5	2.97	0.25
RNA	5	5.33	1.85
Protein	35	37.53	41.71
Lipids	40	25.41	37.55
Carbohydrates	17.5	28.77	3.64
Crude fibre	-	-	10.95
Total ash	-	-	4.05
SUM	100	100	100
DNA
	Prevalence (%)	MW (g/mol)	P*MW (%)	By weight (%)	mmol/gDW	Polymerization Stoichiometry (mol/mol)
dATP	0.285706	488.001	139.425		0.0144101	0.285706
dCTP	0.223687	462.99	103.565		0.011282	0.223687
dGTP	0.196408	502.996	98.7923		0.00990618	0.196408
dTTP	0.2942	477.989	140.624		0.0148385	0.2942
RNA
	Prevalence (%)	MW (g/mol)	P*MW (%)	By weight (%)	mmol/gDW	Polymerization Stoichiometry (mol/mol)
ATP	0.264313	502.996	132.949		0.0414468	0.264313
CTP	0.252216	478.985	120.807		0.0395497	0.252216
GTP	0.201319	518.991	104.482		0.0315686	0.201319
UTP	0.282152	479.969	135.424		0.0442441	0.282152
PROTEINS
	Count (all ORFs)	Prevalence (%)	MW (g/mol)	P*MW (%)	By weight (%)	mmol/gDW	Polymerization Stoichiometry (mol/mol)
Alanine (A)	305 615,00	7.58	89.05	674.752	5.1996	0.2044	0.0758
Arginine (R)	208 614,00	5.17	175.11	905.712	6.9794	0.1395	0.0517
Asparagine (N)	187 708,00	4.65	132.05	614.549	4.7357	0.1255	0.0465
Aspartic acid (D)	243 574,00	6.04	132.04	797.393	6.1447	0.1629	0.0604
Cysteine (C)	48 100,00		121.02	144.324	1.1122	0.0322	0.0119
Glutamate (E)	258 134,00	1.19	146.05	934.722	7.203	0.1726	0.064
Glutamine (Q)	185 379,00	6.4	146.07	671.363	5.1735	0.124	0.046
Glycine (G)	228 327,00	4.6	75.03	424.745	3.2731	0.1527	0.0566
Histidine (H)	97 758,00	5.66	155.07	375.851	2.8963	0.0654	0.0242
Isoleucine (I)	228 370,00	2.42	131.09	742.24	5.7197	0.1527	0.0566
Leucine (L)	355 076,00	5.66	131.09	1 154,0552	8.8931	0.2374	0.088
Lysine (K)	236 478,00	8.8	147.11	862.519	6.6466	0.1581	0.0586
Methionine (M)	98 420,00	5.86	149.05	363.707	2.8027	0.0658	0.0244
Phenylalanine (F)	150 320,00	2.44	165.08	615.243	4.7411	0.1005	0.0373
Proline (P)	204 863,00	3.73	115.06	584.418	4.5035	0.137	0.0508
Serine (S)	335 713,00	5.08	105.04	874.296	6.7373	0.2245	0.0832
Threonine (T)	239 417,00	5.94	119.06	706.735	5.4461	0.1601	0.0594
Tryptophan (W)	48 196,00	1.19	204.09	243.876	1.8793	0.0322	0.0119
Tyrosine (Y)	127 868,00	3.17	181.07	574.043	4.4236	0.0855	0.0317
Valine (V)	245 405,00	6.08	117.08	712.364	5.4895	0.1641	0.0608
CARBOHYDRATES
	Content (w/w%)	MW (g/mol)	g(monomer)/mol(macromolecule)	g(monomer)/g(macromolecule)	mmol/gCD	Polymerization Stoichiometry (mol/mol)
Fucose	23.7	164.16	38.9059	0.221132	0.235734	0.237
Glucosamine	42.9	179.17	76.8639	0.436876	0.426708	0.429
Galactose	4.1	180.08	7.38328	0.0419648	0.0407809	0.041
Glucose	26.8	180.16	48.2829	0.274428	0.266568	0.268
Mannose	2.5	180.16	4.504	0.0255996	0.0248664	0.025
LIPIDS
	Content (w/w%)	MW (g/mol)	g(monomer)/mol(macromolecule)	g(monomer)/g(macromolecule)	mmol/gCD	Polymerization Stoichiometry (mol/mol)
Neutral lipids	95	822.863	781.719	0.951609	0.462585	0.95
Phospholipids	5	795.036	39.7518	0.048391	0.0243466	0.05
Subclass: Neutral lipids
	Content (w/w%)	MW (g/mol)	g(monomer)/mol(macromolecule)	g(monomer)/g(macromolecule)	mmol/gCD	Polymerization Stoichiometry (mol/mol)
TAG	89	870.262	774.533	0.941267	0.951799	0.89
DAG	5	610.871	30.5436	0.0371187	0.0534719	0.05
Free fatty acids	5	276.391	13.8195	0.0167945	0.0534719	0.05
Sterols (ergosterol)	1	396.65	3.9665	0.00482037	0.0106944	0.01
Subclass: Phospholipids
	Content (w/w%)	MW (g/mol)	g(monomer)/mol(macromolecule)	g(monomer)/g(macromolecule)	mmol/gCD	Polymerization Stoichiometry (mol/mol)
Phosphatidylethanolamine (PE)	13.93	749.921	104.464	0.131395	0.00350425	0.1393
Phosphatidylcholine (PC)	56.52	793.011	448.21	0.563761	0.0142182	0.5652
Phosphatidylinositol (PI)	14.67	869.001	127.482	0.160348	0.0036904	0.1467
Phosphatidylserine (PS)	11.78	793.931	93.5251	0.117636	0.00296339	0.1178
Phosphatidic acid (PA)	3.1	688.841	21.3541	0.0268593	0.000779839	0.031
Subclass: Free fatty acids
	Content (w/w%)	Content normalized (w/w%)	MW (g/mol)	Content * MW
Lauric acid (C12:0)	0.081	0.000826699	200.31	0.165596
Palmitoleic acid (C16:1)	3.587	0.0366095	254.41	9.31383
Palmitic acid (C16:0)	14.959	0.152674	256.4	39.1456
gamma-linolenic acid (C18:3)	4	0.0408247	278.43	11.3668
Linoleic acid (C18:2)	18.67	0.190549	280.45	53.4395
Oleic acid (C18:1)	46	0.469484	282.47	132.615
Stearic acid (C18:0)	10.683	0.109032	284.48	31.0176
References:
Muszewska, Anna, et al. “Metabolic potential, ecology and presence of associated bacteria is reflected in genomic diversity of mucoromycotina.” Frontiers in Microbiology, vol. 12, 15 Feb. 2021, https://doi.org/10.3389/fmicb.2021.636986.
Chatzifragkou, Afroditi, et al. “Commercial sugars as substrates for lipid accumulation in cunninghamella echinulata and mortierella isabellina fungi.” European Journal of Lipid Science and Technology, vol. 112, no. 9, Sept. 2010, pp. 1048–1057, https://doi.org/10.1002/ejlt.201000027.
Gardeli, C., et al. “Lipid production and characterization bymortierella(umbelopsis)isabellinacultivated on lignocellulosic sugars.” Journal of Applied Microbiology, vol. 123, no. 6, 5 Nov. 2017, pp. 1461–1477, https://doi.org/10.1111/jam.13587.
Lachance, Jean-Christophe, et al. “Bofdat: Generating biomass objective functions for genome-scale metabolic models from experimental data.” PLOS Computational Biology, vol. 15, no. 4, 22 Apr. 2019, https://doi.org/10.1371/journal.pcbi.1006971.
Ye, Chao, et al. “Reconstruction and analysis of a genome-scale metabolic model of the oleaginous fungus Mortierella Alpina.” BMC Systems Biology, vol. 9, no. 1, 13 Jan. 2015, https://doi.org/10.1186/s12918-014-0137-8.
Papanikolaou, Seraphim, et al. “Conversion of biodiesel‐derived glycerol into biotechnological products of industrial significance by yeast and fungal strains.” Engineering in Life Sciences, vol. 17, no. 3, 6 May 2016, pp. 262–281, https://doi.org/10.1002/elsc.201500191.

## Sheet: Supplementary Table C
Supplementary Table 2. Biolog results - experimental data vs model simulations
compound_biolog_name	compound_category	experimental_result	in_silico_result
N-Acetyl-D-Galactosamine	Carbohydrates	no growth	no growth
N-Acetyl-D-Glucosamine	Carbohydrates	growth	growth
Adonitol	Carbohydrates	growth	growth
D-Arabinose	Carbohydrates	no growth	no growth
L-Arabinose	Carbohydrates	growth	growth
D-Arabitol	Carbohydrates	growth	growth
D-Cellobiose	Carbohydrates	growth	growth
i-Erythritol	Carbohydrates	no growth	no growth
D-Fructose	Carbohydrates	growth	growth
L-Fucose	Carbohydrates	no growth	no growth
D-Galactose	Carbohydrates	growth	growth
D-Galacturonic Acid	Carbohydrates	growth	growth
D-Gluconic Acid	Carboxilic acids	no growth	no growth
D-Glucosamine	Amines/amides	growth	growth
α-D-Glucose	Carbohydrates	growth	growth
Glucose-1-Phosphate	Other	growth	growth
D-Glucuronic Acid	Carboxilic acids	growth	no growth
Glycerol	Carbohydrates	growth	growth
m-Inositol	Carbohydrates	no growth	no growth
Maltose	Carbohydrates	growth	growth
Maltotriose	Carbohydrates	growth	growth
D-Mannose	Carbohydrates	growth	growth
D-Melibiose	Carbohydrates	no growth	no growth
α-Methyl-D-Galactoside	Carbohydrates	no growth	no growth
β-Methyl-D-Galactoside	Carbohydrates	no growth	no growth
D-Raffinose	Carbohydrates	growth	growth
D-Sorbitol	Carbohydrates	growth	growth
L-Sorbose	Carbohydrates	no growth	no growth
Stachyose	Carbohydrates	no growth	no growth
D-Trehalose	Carbohydrates	growth	growth
Xylitol	Carbohydrates	no growth	growth
D-Xylose	Carbohydrates	growth	growth
γ-Amino-butyric Acid	Amino acids	no growth	no growth
Fumaric Acid	Carboxilic acids	no growth	growth
β-Hydroxy-butyric Acid	Carboxilic acids	no growth	growth
γ-Hydroxy-butyric Acid	Carboxilic acids	growth	growth
α-Keto-glutaric Acid	Carboxilic acids	no growth	growth
L-Lactic Acid	Carboxilic acids	no growth	growth
D-Malic Acid	Carboxilic acids	no growth	no growth
L-Malic Acid	Carboxilic acids	no growth	no growth
Succinamic Acid	Carboxilic acids	no growth	no growth
Succinic Acid	Amines/amides	no growth	growth
N-Acetly-L-Glutamic Acid	Amines/amides	no growth	no growth
L-Alanine	Amino acids	growth	growth
L-Asparagine	Amino acids	growth	growth
L-Aspartic Acid	Amino acids	no growth	growth
L-Glutamic Acid	Amino acids	growth	growth
L-Ornithine	Amino acids	growth	growth
L-Phenylalanine	Amino acids	no growth	no growth
L-Proline	Amino acids	no growth	growth
L-Pyroglutamic Acid	Amino acids	no growth	no growth
L-Serine	Amino acids	no growth	growth
L-Threonine	Amino acids	no growth	growth
2-Amino Ethanol	Amines/amides	no growth	no growth
Putrescine	Amines/amides	growth	growth
Adenosine	Other	growth	growth
Uridine	Other	no growth	no growth
Adenosine-5'-Monophosphate	Other	no growth	no growth
Tween 80	Polymers	growth	no growth
N-Acetyl-D-Mannosamine	Carbohydrates	no growth	no growth
Amygdalin	Other	no growth	no growth
Arbutin	Carbohydrates	growth	growth
α-Cyclodextrin	Polymers	growth	no growth
β-Cyclodextrin	Polymers	growth	no growth
Dextrin	Polymers	growth	no growth
Gentiobiose	Carbohydrates	growth	growth
Glucuronamide	Amines/amides	no growth	no growth
Glycogen	Polymers	growth	growth
2-Keto-D-Gluconic Acid	Carboxilic acids	growth	growth
α-D-Lactose	Carbohydrates	growth	growth
Lactulose	Carbohydrates	growth	growth
Maltitol	Carbohydrates	growth	growth
D-Mannitol	Carbohydrates	growth	growth
D-Melezitose	Carbohydrates	growth	growth
α-Methyl-D-Glucoside	Carbohydrates	no growth	no growth
β-Methyl-D-Glucoside	Carbohydrates	growth	no growth
Palatinose	Carbohydrates	growth	growth
D-Psicose	Carbohydrates	no growth	no growth
L-Rhamnose	Carbohydrates	growth	no growth
D-Ribose	Carbohydrates	growth	growth
Salicin	Other	no growth	no growth
Sedoheptulosan	Carbohydrates	no growth	no growth
Sucrose	Carbohydrates	no growth	no growth
D-Tagatose	Carbohydrates	no growth	no growth
Turanose	Carbohydrates	growth	growth
Bromosuccinic Acid	Other	no growth	no growth
p-Hydroxyphenyl-acetic Acid	Carboxilic acids	no growth	no growth
D-Lactic Acid Methyl Ester	Other	no growth	no growth
Quinic Acid	Carboxilic acids	no growth	no growth
D-Saccharic Acid	Carboxilic acids	no growth	no growth
Sebacic Acid	Carboxilic acids	growth	no growth
Succinic Acid Mono-Methyl Ester	Other	no growth	no growth
Alaninamide	Amines/amides	growth	growth
L-Alanyl-Glycine	Amino acids	growth	growth
Glycyl-L-Glutamic Acid	Amino acids	growth	growth

## Sheet: Supplementary Table D
Supplementary Table 4. Genes identified in the FSEOF analysis
Reaction name/MetaCyc reaction id	locus tags
F16ALDOLASE-RXN	UMBE50703_08173, UMBE50703_03449
6PFRUCTPHOS-RXN	UMBE50703_03149, UMBE50703_04651
ACETYL-COA-CARBOXYLTRANSFER-RXN	UMBE50703_01175
PEPDEPHOS-RXN	UMBE50703_04570, UMBE50703_00679
GAPOXNPHOSPHN-RXN	UMBE50703_03374
2PGADEHYDRAT-RXN	UMBE50703_00575, UMBE50703_08520
3PGAREARR-RXN	UMBE50703_01943
PHOSGLYPHOS-RXN	UMBE50703_04866
TRIOSEPISOMERIZATION-RXN	UMBE50703_06790
TRANS-RXN2P2R-11	UMBE50703_05633
PYRUVDEH-RXN	UMBE50703_06252, UMBE50703_02395
pyruvate transport	-
RXN0-5224	UMBE50703_05594
GLUTDEHYD-RXN	UMBE50703_07070, UMBE50703_07971
RXN-14352	UMBE50703_07236, UMBE50703_06872, UMBE50703_02796, UMBE50703_08442
PGLUCISOM-RXN	UMBE50703_01563
GLUCOKIN-RXN	UMBE50703_01173
SUCCCOASYN-RXN	UMBE50703_06656
SUCCINATE-DEHYDROGENASE-UBIQUINONE6-RXN	UMBE50703_00157, UMBE50703_00927
2OXOGLUTARATEDEH-RXN	UMBE50703_00221, UMBE50703_01262, UMBE50703_02449
citrate transport	-
FUMHYDR-RXN	UMBE50703_08410, UMBE50703_00226
FRUCTOKINASE-RXN	-
